# Supplementary material for: Anti-Helicobacter pylori and Anti-Inflammatory Sesquiterpenoids from the Rhizoma of Atractylodes macrocephala
Source: Molecules. 2025 Jul 26;30(15):3142. doi: 10.3390/molecules30153142 (PMC12348959; doi:10.3390/molecules30153142)
Supplement: Supplementary file 1 [file molecules-30-03142-s001.zip]

Archive with 1 entries (1 files):
- molecules-3745127-supplementary.pdf
